# Supplementary material for: The C30-Modulation of Betulinic Acid Using 1,2,4-Triazole: A Promising Strategy for Increasing Its Antimelanoma Cytotoxic Potential
Source: Molecules. 2022 Nov 12;27(22):7807. doi: 10.3390/molecules27227807 (PMC9697306; doi:10.3390/molecules27227807)
Supplement: Supplementary file 1 [file molecules-27-07807-s001.zip]

Archive with 1 entries (1 files):
- molecules-2012201-supplementary.pdf
